# Supplementary material for: Askival: An altered feldspathic cumulate sample in Gale crater
Source: Meteorit Planet Sci. 2022 Dec 4;58(1):41–62. doi: 10.1111/maps.13933 (PMC10108227; doi:10.1111/maps.13933)
Supplement: Supplementary file 1 — Appendix S1. Normative calculations for Askival and Bini ChemCam analyses. [file MAPS-58-41-s001.xlsx]

## Sheet: Normative Calcs
Normative calculations for Askival and Bini ChemCam analyses. Calculations were performed using various mineral
sets. The tables below demonstrate the calculations for the permutations that minimised residual molar chemistry.
In the case of Bindi #5, two possible mineral sets are given.
	Target	SiO2 wt%	TiO2 wt%	Al2O3 wt%	FeOT wt%	MgO wt%	CaO wt%	Na2O wt%	K2O wt%	Total wt%	Fe wt%	Mg wt%	Mg#
	Askival#1	33.7	0.62	6.8	28.4	1.9	14.4	1.34	0.73	87.97	22.0756	1.14589	4.93461
	Askival#6	53.9	1.44	6.8	13.2	2.3	3	2.1	1.57	84.3	10.2605	1.38713	11.9091
	Askival#7	48.1	1.31	3.5	19.6	4.3	9.4	1.62	0.93	88.78	15.2353	2.59333	14.5459
	Askival_3#9	57.3	0.76	11.3	5.4	4.9	7.8	2.52	1.09	91.11	4.19747	2.95519	41.3159
	Bindi #5	46.3	0.86	12.3	17.1	1.8	9.4	3.1	0.91	91.75	13.292	1.08558	7.55051
	Mol weight	60.1	79.9	102	71.8	40.3	56.1	62	94.2
Target		SiO2 (mol)	TiO2 (mol)	Al2O3 (mol)	FeO (mol)	MgO (mol)	CaO (mol)	Na2O (mol)	K2O (mol)	Total (mol)
Askival#1		0.560732	0.0077597	0.0666667	0.395543	0.0471464	0.256684	0.0216129	0.00774947	1.36389	Normalised mol%
Ilmenite TiO2-FeO	0.0077597		0		0.387783						1.16918	Ilmenite
Albite Na2O-Al2O3-6SiO2	0.0216129	0.431055		0.0450538				0			3.2565	Albite
Saponite 0.2CaO-0.05K2O-2.6MgO-3FeO-6.7SiO2-0.45Al2O3-0.4FeO	0.0181332	0.309562		0.0368938	0.32613	0	0.253058		0.00684281		2.7322	Saponite
Hornblende 4CaO-4MgO-5Al2O3-12SiO2	0.00737876	0.221017		0		0.0176314	0.227169				1.11179	Hornblende
Wollastonite CaO-SiO2	0.221017	0					0.00615254				33.3015	Wollastonite
Ferrosilite FeO-SiO2	0	0			0.387783						0	Ferrosilite
Magnetite FeO	0.387783				0						58.4288	Magnetite
total	0.663685										100
Target		SiO2 (mol)	TiO2 (mol)	Al2O3 (mol)	FeO (mol)	MgO (mol)	CaO (mol)	Na2O (mol)	K2O (mol)	Total (mol)
Askival#6		0.896839	0.0180225	0.0666667	0.183844	0.057072	0.0534759	0.033871	0.0166667	1.32646	Normalised mol%
Ilmenite TiO2-FeO	0.0180225		0		0.165821						2.90505
Albite Na2O-Al2O3-6SiO2	0.033871	0.693613		0.0327957				0			5.45965
Saponite 0.2CaO-0.05K2O-2.6MgO-3FeO-6.7SiO2-0.45Al2O3-0.4FeO	0.0219508	0.546543		0.0229179	0.0911889	0	0.0490858		0.0155691		3.53824
Wollastonite CaO-SiO2	0.0534759	0.493067					0				8.61977
Enstatite MgO-SiO2	0.057072	0.435995				0					9.19941
Ferrosilite FeO-SiO2	0.165821	0.270173			0						26.7287
Quartz SiO2	0.270173	0									43.5492
total	0.620387										100
Target		SiO2 (mol)	TiO2 (mol)	Al2O3 (mol)	FeO (mol)	MgO (mol)	CaO (mol)	Na2O (mol)	K2O (mol)	Total (mol)
Askival#7		0.800333	0.0163955	0.0343137	0.272981	0.1067	0.167558	0.026129	0.00987261	1.43428	Normalised mol%
Ilmenite TiO2-FeO	0.0163955		0		0.256585						2.57499
Albite Na2O-Al2O3-6SiO2	0.026129	0.643559		0.00818469				0			4.10369
Orthose K2O-Al2O3-6SiO2	0.00987261	0.584323		-0.0214331					0		1.55054
Wollastonite CaO-SiO2	0.167558	0.416765					0				26.3158
Enstatite MgO-SiO2	0.1067	0.310065				0					16.7577
Ferrosilite FeO-SiO2	0.256585	0.0534802			0						40.2979
Quartz SiO2	0.0534802	0									8.39933
total	0.63672										100
Target		SiO2 (mol)	TiO2 (mol)	Al2O3 (mol)	FeO (mol)	MgO (mol)	CaO (mol)	Na2O (mol)	K2O (mol)	Total (mol)
Askival_3#9		0.953411	0.00951189	0.110784	0.0752089	0.121588	0.139037	0.0406452	0.0115711	1.46176	Normalised mol%
Ilmenite TiO2-FeO	0.00951189		0		0.065697						1.52457
Albite Na2O-Al2O3-6SiO2	0.0406452	0.70954		0.0701392				0			6.51464
Muscovite K2O-6SiO2-3Al2O3	0.0115711	0.640113		0.0354258					0		1.85463
Hornblende 4CaO-4MgO-5Al2O3-12SiO2	0.00708516	0.555091		0		0.0932475	0.110697				1.13561
Ferrosilite FeO-SiO2	0.065697	0.489394			0						10.53
Wollastonite CaO-SiO2	0.110697	0.378698					0				17.7426
Quartz SiO2	0.378698	0									60.698
total	0.623905										100
Target		SiO2	TiO2	Al2O3	FeO	MgO	CaO	Na2O	K2O	Total
Bindi#5		0.770383	0.0107635	0.120588	0.238162	0.044665	0.167558	0.05	0.0096603	1.41178	Normalised mol%
Ilmenite TiO2-FeO	0.0107635		0		0.227398						2.38238
Albite Na2O-Al2O3-6SiO2	0.05	0.470383		0.0705882				0			11.067
Muscovite K2O-6SiO2-3Al2O3	0.0096603	0.412421		0.0416073					0		2.13821
Hornblende 4CaO-4MgO-5Al2O3-12SiO2	0.00832147	0.312563		0		0.0113791	0.134272				1.84187
Wollastonite CaO-SiO2	0.134272	0.178291					0				29.7197
Enstatite MgO-SiO2	0.0113791	0.166912				0.0332859					2.51865
Ferrosilite FeO-SiO2	0.166912	0			0.060486						36.9442
Magnetite FeO	0.060486				0						13.3879
total	0.451795										100
Target	%	SiO2 (mol)	TiO2 (mol)	Al2O3 (mol)	FeO (mol)	MgO (mol)	CaO (mol)	Na2O (mol)	K2O (mol)	Total (mol)
Bindi#5		0.770383	0.0107635	0.120588	0.238162	0.044665	0.167558	0.05	0.0096603	1.41178	Normalised mol%
Ilmenite TiO2-FeO	0.0107635		0		0.227398						2.1103
Albite Na2O-Al2O3-6SiO2	0.05	0.470383		0.0705882				0			9.80306
Orthoclase K2O-6SiO2-Al2O3	0.0096603	0.412421		0.0609279					0		1.89401
Anorthite Al2O3-CaO-2SiO2	0.0609279	0.290565		0			0.10663				11.9456
Wollastonite CaO-SiO2	0.10663	0.183935					0				20.906
Enstatite MgO-SiO2	0.044665	0.13927				0					8.75708
Ferrosilite FeO-SiO2	0.13927	0			0.0881281						27.3055
Magnetite FeO	0.0881281				0						17.2785
total	0.510045										100
